# Supplementary material for: Anti-Obesity Effects of a Collagen with Low Digestibility and High Swelling Capacity: A Human Randomized Control Trial
Source: Nutrients. 2024 Oct 19;16(20):3550. doi: 10.3390/nu16203550 (PMC11510205; doi:10.3390/nu16203550)
Supplement: Supplementary file 1 [file nutrients-16-03550-s001.zip]

Archive with 1 entries (1 files):
- nutrients-3230970-supplementary.pdf
